# Supplementary material for: Polygenic risk score-based prediction of breast cancer risk in Taiwanese women with dense breast using a retrospective cohort study
Source: Sci Rep. 2024 Mar 15;14:6324. doi: 10.1038/s41598-024-55976-9 (PMC10943108; doi:10.1038/s41598-024-55976-9)
Supplement: Supplementary file 1 — Supplementary Information. [file 41598_2024_55976_MOESM1_ESM.xlsx]

## Sheet: SNP77_info
CHROM	POS	rsID	REF	ALT	effect_allele	other_allele	locus_name	INFO
22	40480230	rs6001930	T	C	C	T	MKL1	AF=0.22209;MAF=0.22209;R2=0.99862;ER2=0.99120;TYPED
22	28725099	rs17879961	A	G	G	A	CHEK2 I157T	AF=0.00000;MAF=0.00000;R2=0.00732;IMPUTED
22	29225488	rs132390	C	T	C	T	22q12.2	AF=0.98372;MAF=0.01628;R2=0.04338;IMPUTED
1	121538815	rs11249433	A	G	G	A	1p11.2	AF=0.13784;MAF=0.13784;R2=0.33335;IMPUTED
1	113905767	rs11552449	C	T	T	C	1p13.2	AF=0.61659;MAF=0.38341;R2=0.99545;ER2=0.95085;TYPED
1	204549714	rs4245739	C	A	C	A	MDM4	AF=0.97918;MAF=0.02082;R2=0.99579;ER2=0.92943;TYPED
1	202218048	rs6678914	G	A	A	G	LGR6	AF=0.23488;MAF=0.23488;R2=0.99996;ER2=0.99865;TYPED
1	10506158	rs616488	A	G	G	A	PEX14	AF=0.33552;MAF=0.33552;R2=0.99900;ER2=0.98130;TYPED
2	120487546	rs4849887	T	C	T	C	2q14.2	AF=0.74763;MAF=0.25237;R2=0.99906;ER2=0.98722;TYPED
2	217041109	rs13387042	A	G	G	A	2q35	AF=0.89911;MAF=0.10089;R2=0.99937;ER2=0.99108;TYPED
2	217431785	rs16857609	C	T	T	C	2q35	AF=0.61632;MAF=0.38368;R2=0.99998;ER2=0.99953;TYPED
2	201284866	rs1045485	G	C	C	G	CASP8	AF=0.00015;MAF=0.00015;R2=0.83589;IMPUTED
2	173348166	rs1550623	G	A	G	A	CDCA7	AF=0.97709;MAF=0.02291;R2=0.22541;IMPUTED
2	172108243	rs2016394	G	A	A	G	2q31.1	AF=0.19886;MAF=0.19886;R2=0.99641;ER2=0.97454;TYPED
2	19121042	rs12710696	T	C	A	G	2p24.1	AF=0.71481;MAF=0.28519;R2=0.99569;ER2=0.93525;TYPED
3	27374522	rs4973768	C	T	T	C	SLC4A7	AF=0.19881;MAF=0.19881;R2=0.99937;ER2=0.98643;TYPED
3	30641447	rs12493607	G	C	C	G	TGFBR2	AF=0.69871;MAF=0.30129;R2=1.00000;ER2=0.99980;TYPED
3	4700592	rs6762644	A	G	G	A	3p26.2	AF=0.10231;MAF=0.10231;R2=1.00000;ER2=0.99968;TYPED
4	105163621	rs9790517	C	T	T	C	TET2	AF=0.58579;MAF=0.41421;R2=0.99939;ER2=0.99590;TYPED
4	174925275	rs6828523	C	A	A	C	ADAM29	AF=0.29499;MAF=0.29499;R2=1.00000;ER2=0.99841;TYPED
19	43782361	rs3760982	A	G	A	G	19q13.31	AF=0.87365;MAF=0.12635;R2=0.99989;ER2=0.99782;TYPED
19	17278895	rs8170	G	A	A	G	19p13	AF=0.00088;MAF=0.00088;R2=0.87481;IMPUTED
19	17283315	rs2363956	T	G	T	G	19p13	AF=0.30129;MAF=0.30129;R2=0.99999;ER2=0.99970;TYPED
19	18460331	rs4808801	A	G	G	A	SSBP4	AF=0.23440;MAF=0.23440;R2=0.99997;ER2=0.99937;TYPED
5	158817075	rs1432679	C	T	G	A	EBF1	AF=0.36721;MAF=0.36721;R2=0.99962;ER2=0.99045;TYPED
5	1279675	rs10069690	C	T	T	C	TERT	AF=0.17379;MAF=0.17379;R2=0.99392;ER2=0.92207;TYPED
5	1282204	rs7726159	C	A	A	C	TERT	AF=0.39617;MAF=0.39617;R2=0.99944;ER2=0.99105;TYPED
5	1297373	rs2736108	C	T	T	C	TERT	AF=0.31125;MAF=0.31125;R2=0.98985;ER2=0.86747;TYPED
5	44706396	rs10941679	A	G	G	A	5p12	AF=0.51750;MAF=0.48250;R2=0.97385;IMPUTED
5	56736057	rs889312	C	A	C	A	MAP3K1	AF=0.43188;MAF=0.43188;R2=0.99993;ER2=0.99799;TYPED
5	59041654	rs1353747	T	G	G	T	PDE4D	AF=0.00071;MAF=0.00071;R2=0.48760;IMPUTED
5	58888234	rs10472076	T	C	C	T	RAB3C	AF=0.24423;MAF=0.24423;R2=0.99694;ER2=0.94958;TYPED
11	65815595	rs3903072	G	T	T	G	11q13.1	AF=0.19500;MAF=0.19500;R2=0.99788;ER2=0.97283;TYPED
11	69516874	rs554219	C	G	G	C	CCND1	AF=0.00554;MAF=0.00554;R2=0.97481;IMPUTED
11	69516650	rs78540526	C	T	T	C	CCND1	AF=0.00291;MAF=0.00291;R2=0.77004;IMPUTED
11	69564393	rs75915166	C	A	A	C	CCND1	AF=0.00449;MAF=0.00449;R2=0.42547;IMPUTED
11	1887776	rs3817198	T	C	C	T	LSP1	AF=0.11295;MAF=0.11295;R2=0.99873;ER2=0.97593;TYPED
11	129591276	rs11820646	T	C	T	C	11q24.3	AF=0.51856;MAF=0.48144;R2=0.99678;ER2=0.97065;TYPED
13	32398489	rs11571833	A	T	T	A	BRCA2	AF=0.00001;MAF=0.00001;R2=0.09391;IMPUTED
6	151627231	rs2046210	G	A	A	G	ESR1	AF=0.36001;MAF=0.36001;R2=0.99997;ER2=0.99937;TYPED
6	151597721	rs12662670	T	G	G	T	ESR1	AF=0.30804;MAF=0.30804;R2=0.99944;ER2=0.98914;TYPED
6	1318643	rs11242675	C	T	C	T	FOXQ1	AF=0.41698;MAF=0.41698;R2=0.99034;ER2=0.80810;TYPED
6	13722291	rs204247	G	A	G	A	RANBP1	AF=0.39310;MAF=0.39310;R2=0.98733;ER2=0.85615;TYPED
6	81418669	rs17529111	T	C	G	A	6q14.1	AF=0.18291;MAF=0.18291;R2=0.99836;ER2=0.96565;TYPED
7	144377836	rs720475	G	A	A	G	7q35	AF=0.04142;MAF=0.04142;R2=0.98688;ER2=0.88540;TYPED
8	75318066	rs6472903	G	T	G	T	8q21.11	AF=0.96224;MAF=0.03776;R2=0.97995;ER2=0.57314;TYPED
8	75505702	rs2943559	A	G	G	A	HNF4G	AF=0.07702;MAF=0.07702;R2=0.98896;IMPUTED
8	128182395	rs11780156	C	T	T	C	8q24.21	AF=0.22674;MAF=0.22674;R2=0.99624;ER2=0.93230;TYPED
8	127343372	rs13281615	A	G	G	A	8q24	AF=0.49089;MAF=0.49089;R2=0.99599;ER2=0.92827;TYPED
8	29652100	rs9693444	A	C	A	C	8p21.1	AF=0.70863;MAF=0.29137;R2=0.98837;ER2=0.90407;TYPED
14	36663564	rs2236007	G	A	A	G	PAX9	AF=0.30439;MAF=0.30439;R2=0.99937;ER2=0.99076;TYPED
14	91374725	rs941764	A	G	G	A	CCDC88C	AF=0.12889;MAF=0.12889;R2=0.99892;ER2=0.98013;TYPED
14	68567965	rs999737	C	T	T	C	RAD51L1	AF=0.00117;MAF=0.00117;R2=0.99229;IMPUTED
14	68193711	rs2588809	T	C	T	C	RAD51L1	AF=0.98561;MAF=0.01439;R2=0.99965;ER2=0.99080;TYPED
9	108126198	rs865686	G	T	G	T	9q31	AF=0.93287;MAF=0.06713;R2=0.99721;ER2=0.97990;TYPED
9	107543834	rs10759243	C	A	A	C	9q31.2	AF=0.46327;MAF=0.46327;R2=0.99154;ER2=0.84860;TYPED
9	22062135	rs1011970	G	T	T	G	CDKN2A/B	AF=0.09589;MAF=0.09589;R2=0.99964;ER2=0.98438;TYPED
12	28002147	rs10771399	A	G	G	A	PTHLH	AF=0.20563;MAF=0.20563;R2=0.99991;ER2=0.99869;TYPED
12	14260997	rs12422552	G	C	C	G	12p13.1	AF=0.29222;MAF=0.29222;R2=0.98683;ER2=0.75194;TYPED
12	95633983	rs17356907	A	G	G	A	NTN4	AF=0.23692;MAF=0.23692;R2=0.97355;ER2=0.63270;TYPED
12	115398717	rs1292011	A	G	G	A	12q24	AF=0.23474;MAF=0.23474;R2=0.97627;ER2=0.43449;TYPED
10	79081391	rs704010	T	C	T	C	ZMIZ1	AF=0.63347;MAF=0.36653;R2=0.99823;ER2=0.98232;TYPED
10	62518923	rs10995190	G	A	A	G	ZNF365	AF=0.01710;MAF=0.01710;R2=0.99712;ER2=0.96605;TYPED
10	5844771	rs2380205	C	T	T	C	ANKRD16	AF=0.11873;MAF=0.11873;R2=0.98638;ER2=0.78004;TYPED
10	22026914	rs11814448	A	C	C	A	DNAJC1	AF=0.00879;MAF=0.00879;R2=0.76266;IMPUTED
10	21744013	rs7072776	A	G	A	G	DNAJC1	AF=0.95800;MAF=0.04200;R2=0.99075;ER2=0.91552;TYPED
10	113014168	rs7904519	A	G	G	A	TCF7L2	AF=0.02214;MAF=0.02214;R2=0.98039;ER2=0.84133;TYPED
10	121334387	rs11199914	C	T	T	C	10q26.12	AF=0.39594;MAF=0.39594;R2=0.99812;ER2=0.98303;TYPED
10	121577821	rs2981579	A	G	A	G	FGFR2	AF=0.54788;MAF=0.45212;R2=0.99992;ER2=0.99773;TYPED
17	54979110	rs6504950	G	A	A	G	COX11	AF=0.12568;MAF=0.12568;R2=1.00000;ER2=0.99984;TYPED
21	15148511	rs2823093	G	A	A	G	NRIP1	AF=0.03934;MAF=0.03934;R2=0.98432;ER2=0.75319;TYPED
16	53779455	rs17817449	T	G	G	T	FTO	AF=0.12282;MAF=0.12282;R2=0.99999;ER2=0.99964;TYPED
16	53821379	rs11075995	A	T	T	A	FTO	AF=0.70113;MAF=0.29887;R2=0.99786;ER2=0.98492;TYPED
16	80616908	rs13329835	A	G	G	A	CDYL2	AF=0.05231;MAF=0.05231;R2=0.99999;ER2=0.99970;TYPED
16	52552429	rs3803662	A	G	A	G	TOX3	AF=0.35731;MAF=0.35731;R2=0.99998;ER2=0.99980;TYPED
18	26990703	rs1436904	T	G	G	T	CHST9	AF=0.49547;MAF=0.49547;R2=0.99992;ER2=0.99947;TYPED
18	26757460	rs527616	C	G	C	G	18q11.2	AF=0.71377;MAF=0.28623;R2=0.96931;ER2=0.43504;TYPED
